# Supplementary material for: High-resolution epitope mapping by AllerScan reveals relationships between IgE and IgG repertoires during peanut oral immunotherapy
Source: Cell Rep Med. 2021 Oct 19;2(10):100410. doi: 10.1016/j.xcrm.2021.100410 (PMC8563412; doi:10.1016/j.xcrm.2021.100410)
Supplement: Table S2. IgE epitopes and recognition frequency in peanut-allergic patients, related to Figure 1 [file mmc3.xlsx]

## Sheet: Table_S2_IgE epitope recognitio
Peptide ID	Isotype	Week	Percent Patient Reactivitity	Ara_h_protein_name	start_position	end_position	Peptide Sequence
148734	IgE	wk0	86.6667	Ara h 2.02	21	40	ARQQWELQGDRRCQSQLERA
148868	IgE	wk0	86.6667	Ara h 3.01	301	320	EDEYEYDEEDRRRGRGSRGR
149120	IgE	wk0	86.6667	Ara h 2.01	61	80	ERDPYSPSQDPYSPSPYDRR
148735	IgE	wk0	73.3333	Ara h 2.02	31	50	RRCQSQLERANLRPCEQHLM
148740	IgE	wk0	73.3333	Ara h 2.02	81	100	RDPYSPSPYDRRGAGSSQHQ
148775	IgE	wk0	66.6667	Ara h 1	121	140	REREREEDWRQPREDWRRPS
149085	IgE	wk0	60	Ara h 7.01	71	90	QEQDEYPYSRRGSRGRQPGE
148772	IgE	wk0	53.3333	Ara h 1	91	110	RTRGRQPGDYDDDRRQPRRE
148773	IgE	wk0	53.3333	Ara h 1	101	120	DDDRRQPRREEGGRWGPAGP
149113	IgE	wk0	53.3333	Ara h 7.03	61	80	RQRVEQEQEQEQDEYPYSQR
148738	IgE	wk0	46.6667	Ara h 2.02	61	80	GRDPYSPSQDPYSPSQDPDR
148967	IgE	wk0	46.6667	Ara h 3.02	261	280	NIFSGFTPEFLEQAFQVDDR
148970	IgE	wk0	46.6667	Ara h 3.02	291	310	ESEEEGAIVTVRGGLRILSP
149100	IgE	wk0	46.6667	Ara h 7.02	61	80	RQRVEKEQEQEQDEYPYIQR
149101	IgE	wk0	46.6667	Ara h 7.02	71	90	EQDEYPYIQRGSRGQRPGES
149114	IgE	wk0	46.6667	Ara h 7.03	71	90	EQDEYPYSQRGSRGRRPGES
148862	IgE	wk0	40	Ara h 3.01	241	260	SGFTPEFLEQAFQVDDRQIV
148865	IgE	wk0	40	Ara h 3.01	271	290	EEGAIVTVRGGLRILSPDRK
148952	IgE	wk0	33.3333	Ara h 3.02	111	130	TYEEPAQQGRRYQSQRPPRR
149084	IgE	wk0	33.3333	Ara h 7.01	61	80	MRRRVEQEQEQEQDEYPYSR
148739	IgE	wk0	26.6667	Ara h 2.02	71	90	PYSPSQDPDRRDPYSPSPYD
148771	IgE	wk0	26.6667	Ara h 1	81	100	TTNQRSPPGERTRGRQPGDY
148776	IgE	wk0	26.6667	Ara h 1	131	150	QPREDWRRPSHQQPRKIRPE
148867	IgE	wk0	26.6667	Ara h 3.01	291	310	RRADEEEEYDEDEYEYDEED
148961	IgE	wk0	26.6667	Ara h 3.02	201	220	NHEQEFLRYQQQSRQSRRRS
149080	IgE	wk0	26.6667	Ara h 7.01	21	40	ATRWDPDRGSRGSRWDAPSR
149096	IgE	wk0	26.6667	Ara h 7.02	21	40	TRWDPDRGSRGSRWDAPSRG
149110	IgE	wk0	26.6667	Ara h 7.03	21	40	TRWDPDRGSRGLRWDAPSRG
149119	IgE	wk0	26.6667	Ara h 2.01	51	70	QKIQRDEDSYERDPYSPSQD
148778	IgE	wk0	20	Ara h 1	151	170	GREGEQEWGTPGSHVREETS
148792	IgE	wk0	20	Ara h 1	291	310	PVNTPGQFEDFFPASSRDQS
148797	IgE	wk0	20	Ara h 1	341	360	AGGEQEERGQRRWSTRSSEN
148803	IgE	wk0	20	Ara h 1	401	420	REGEPDLSNNFGKLFEVKPD
148815	IgE	wk0	20	Ara h 1	521	540	NASSELHLLGFGINAENNHR
148818	IgE	wk0	20	Ara h 1	551	570	IDQIEKQAKDLAFPGSGEQV
148819	IgE	wk0	20	Ara h 1	561	580	LAFPGSGEQVEKLIKNQKES
148856	IgE	wk0	20	Ara h 3.01	181	200	QEFLRYQQQSRQSRRRSLPY
148859	IgE	wk0	20	Ara h 3.01	211	230	QEEREFSPRGQHSRRERAGQ
148744	IgE	wk0	13.3333	Ara h 2.02	121	140	LQQIMENQSDRLQGRQQEQQ
148780	IgE	wk0	13.3333	Ara h 1	171	190	RNNPFYFPSRRFSTRYGNQN
148795	IgE	wk0	13.3333	Ara h 1	321	340	LEAAFNAEFNEIRRVLLEEN
148854	IgE	wk0	13.3333	Ara h 3.01	161	180	NNDNQLDQFPRRFNLAGNTE
148884	IgE	wk0	13.3333	Ara h 3.01	461	480	NSVIDNLPEEVVANSYGLQR
148886	IgE	wk0	13.3333	Ara h 3.01	481	500	EQARQLKNNNPFKFFVPPSQ
148959	IgE	wk0	13.3333	Ara h 3.02	181	200	DTNNNDNQLDQFPRRFNLAG
148742	IgE	wk0	6.66667	Ara h 2.02	101	120	ERCCNELNEFENNQRCMCEA
148746	IgE	wk0	6.66667	Ara h 2.02	141	160	FKRELRNLPQQCGLRAPQRC
148750	IgE	wk0	6.66667	Ara h 6	11	30	LALVLVAHASAMRRERGRQG
148751	IgE	wk0	6.66667	Ara h 6	21	40	AMRRERGRQGDSSSCERQVD
148755	IgE	wk0	6.66667	Ara h 6	61	80	QYDSYDIRSTRSSDQQQRCC
148761	IgE	wk0	6.66667	Ara h 6	121	140	LMNLPQQCNFRAPQRCDLDV
148767	IgE	wk0	6.66667	Ara h 1	41	60	RCLQSCQQEPDDLKQKACES
148769	IgE	wk0	6.66667	Ara h 1	61	80	RCTKLEYDPRCVYDPRGHTG
148777	IgE	wk0	6.66667	Ara h 1	141	160	HQQPRKIRPEGREGEQEWGT
148794	IgE	wk0	6.66667	Ara h 1	311	330	SYLQGFSRNTLEAAFNAEFN
148804	IgE	wk0	6.66667	Ara h 1	411	430	FGKLFEVKPDKKNPQLQDLD
148805	IgE	wk0	6.66667	Ara h 1	421	440	KKNPQLQDLDMMLTCVEIKE
148813	IgE	wk0	6.66667	Ara h 1	501	520	TARLKEGDVFIMPAAHPVAI
148816	IgE	wk0	6.66667	Ara h 1	531	550	FGINAENNHRIFLAGDKDNV
148822	IgE	wk0	6.66667	Ara h 1	591	610	SQSPSSPEKESPEKEDQEEE
148823	IgE	wk0	6.66667	Ara h 1	601	620	SPEKEDQEEENQGGKGPLLS
148855	IgE	wk0	6.66667	Ara h 3.01	171	190	RRFNLAGNTEQEFLRYQQQS
148860	IgE	wk0	6.66667	Ara h 3.01	221	240	QHSRRERAGQEEENEGGNIF
148956	IgE	wk0	6.66667	Ara h 3.02	151	170	NEGDLIAVPTGVAFWLYNDH
148960	IgE	wk0	6.66667	Ara h 3.02	191	210	QFPRRFNLAGNHEQEFLRYQ
148964	IgE	wk0	6.66667	Ara h 3.02	231	250	RPRREEREFRPRGQHSRRER
148965	IgE	wk0	6.66667	Ara h 3.02	241	260	PRGQHSRRERAGQEEEDEGG
148973	IgE	wk0	6.66667	Ara h 3.02	321	340	EYDEDQYEYHEQDGRRGRGS
148989	IgE	wk0	6.66667	Ara h 3.02	481	500	AGENSFIDNLPEEVVANSYG
148991	IgE	wk0	6.66667	Ara h 3.02	501	520	LPREQARQLKNNNPFKFFVP
149082	IgE	wk0	6.66667	Ara h 7.01	41	60	GDDQCQRQLQRANLRPCEEH
149088	IgE	wk0	6.66667	Ara h 7.01	101	120	NELNRFQNNQRCMCQALQQI
149095	IgE	wk0	6.66667	Ara h 7.02	11	30	LGALLVVASATRWDPDRGSR
149102	IgE	wk0	6.66667	Ara h 7.02	81	100	GSRGQRPGESDEDQEQRCCN
149103	IgE	wk0	6.66667	Ara h 7.02	91	110	DEDQEQRCCNELNRFQNNQR
149115	IgE	wk0	6.66667	Ara h 7.03	81	100	GSRGRRPGESDEDQEQRCCN
149116	IgE	wk0	6.66667	Ara h 7.03	121	140	QNQSFRFQQDRSQLHQNGEG
149121	IgE	wk0	6.66667	Ara h 2.01	71	90	PYSPSPYDRRGAGSSQHQER
149123	IgE	wk0	6.66667	Ara h 2.01	91	110	CCNELNEFENNQRCMCEALQ
148868	IgE	wk52	86.6667	Ara h 3.01	301	320	EDEYEYDEEDRRRGRGSRGR
149113	IgE	wk52	73.3333	Ara h 7.03	61	80	RQRVEQEQEQEQDEYPYSQR
149120	IgE	wk52	73.3333	Ara h 2.01	61	80	ERDPYSPSQDPYSPSPYDRR
148735	IgE	wk52	66.6667	Ara h 2.02	31	50	RRCQSQLERANLRPCEQHLM
149085	IgE	wk52	66.6667	Ara h 7.01	71	90	QEQDEYPYSRRGSRGRQPGE
149101	IgE	wk52	66.6667	Ara h 7.02	71	90	EQDEYPYIQRGSRGQRPGES
148734	IgE	wk52	60	Ara h 2.02	21	40	ARQQWELQGDRRCQSQLERA
148740	IgE	wk52	60	Ara h 2.02	81	100	RDPYSPSPYDRRGAGSSQHQ
148775	IgE	wk52	60	Ara h 1	121	140	REREREEDWRQPREDWRRPS
149114	IgE	wk52	60	Ara h 7.03	71	90	EQDEYPYSQRGSRGRRPGES
148773	IgE	wk52	53.3333	Ara h 1	101	120	DDDRRQPRREEGGRWGPAGP
149084	IgE	wk52	53.3333	Ara h 7.01	61	80	MRRRVEQEQEQEQDEYPYSR
149100	IgE	wk52	53.3333	Ara h 7.02	61	80	RQRVEKEQEQEQDEYPYIQR
148862	IgE	wk52	46.6667	Ara h 3.01	241	260	SGFTPEFLEQAFQVDDRQIV
148967	IgE	wk52	46.6667	Ara h 3.02	261	280	NIFSGFTPEFLEQAFQVDDR
148970	IgE	wk52	46.6667	Ara h 3.02	291	310	ESEEEGAIVTVRGGLRILSP
148738	IgE	wk52	40	Ara h 2.02	61	80	GRDPYSPSQDPYSPSQDPDR
148865	IgE	wk52	40	Ara h 3.01	271	290	EEGAIVTVRGGLRILSPDRK
148746	IgE	wk52	33.3333	Ara h 2.02	141	160	FKRELRNLPQQCGLRAPQRC
148772	IgE	wk52	33.3333	Ara h 1	91	110	RTRGRQPGDYDDDRRQPRRE
148792	IgE	wk52	26.6667	Ara h 1	291	310	PVNTPGQFEDFFPASSRDQS
148804	IgE	wk52	26.6667	Ara h 1	411	430	FGKLFEVKPDKKNPQLQDLD
148815	IgE	wk52	26.6667	Ara h 1	521	540	NASSELHLLGFGINAENNHR
148819	IgE	wk52	26.6667	Ara h 1	561	580	LAFPGSGEQVEKLIKNQKES
148952	IgE	wk52	26.6667	Ara h 3.02	111	130	TYEEPAQQGRRYQSQRPPRR
149080	IgE	wk52	26.6667	Ara h 7.01	21	40	ATRWDPDRGSRGSRWDAPSR
149096	IgE	wk52	26.6667	Ara h 7.02	21	40	TRWDPDRGSRGSRWDAPSRG
148739	IgE	wk52	20	Ara h 2.02	71	90	PYSPSQDPDRRDPYSPSPYD
148771	IgE	wk52	20	Ara h 1	81	100	TTNQRSPPGERTRGRQPGDY
148776	IgE	wk52	20	Ara h 1	131	150	QPREDWRRPSHQQPRKIRPE
148778	IgE	wk52	20	Ara h 1	151	170	GREGEQEWGTPGSHVREETS
148795	IgE	wk52	20	Ara h 1	321	340	LEAAFNAEFNEIRRVLLEEN
148797	IgE	wk52	20	Ara h 1	341	360	AGGEQEERGQRRWSTRSSEN
148818	IgE	wk52	20	Ara h 1	551	570	IDQIEKQAKDLAFPGSGEQV
148822	IgE	wk52	20	Ara h 1	591	610	SQSPSSPEKESPEKEDQEEE
148859	IgE	wk52	20	Ara h 3.01	211	230	QEEREFSPRGQHSRRERAGQ
148961	IgE	wk52	20	Ara h 3.02	201	220	NHEQEFLRYQQQSRQSRRRS
149103	IgE	wk52	20	Ara h 7.02	91	110	DEDQEQRCCNELNRFQNNQR
148744	IgE	wk52	13.3333	Ara h 2.02	121	140	LQQIMENQSDRLQGRQQEQQ
148769	IgE	wk52	13.3333	Ara h 1	61	80	RCTKLEYDPRCVYDPRGHTG
148803	IgE	wk52	13.3333	Ara h 1	401	420	REGEPDLSNNFGKLFEVKPD
148813	IgE	wk52	13.3333	Ara h 1	501	520	TARLKEGDVFIMPAAHPVAI
148867	IgE	wk52	13.3333	Ara h 3.01	291	310	RRADEEEEYDEDEYEYDEED
148884	IgE	wk52	13.3333	Ara h 3.01	461	480	NSVIDNLPEEVVANSYGLQR
148959	IgE	wk52	13.3333	Ara h 3.02	181	200	DTNNNDNQLDQFPRRFNLAG
149110	IgE	wk52	13.3333	Ara h 7.03	21	40	TRWDPDRGSRGLRWDAPSRG
148753	IgE	wk52	13.3333	Ara h 6	41	60	RVNLKPCEQHIMQRIMGEQE
149126	IgE	wk52	13.3333	Ara h 2.01	121	140	QGRQQEQQFKRELRNLPQQC
148742	IgE	wk52	6.66667	Ara h 2.02	101	120	ERCCNELNEFENNQRCMCEA
148750	IgE	wk52	6.66667	Ara h 6	11	30	LALVLVAHASAMRRERGRQG
148751	IgE	wk52	6.66667	Ara h 6	21	40	AMRRERGRQGDSSSCERQVD
148755	IgE	wk52	6.66667	Ara h 6	61	80	QYDSYDIRSTRSSDQQQRCC
148761	IgE	wk52	6.66667	Ara h 6	121	140	LMNLPQQCNFRAPQRCDLDV
148767	IgE	wk52	6.66667	Ara h 1	41	60	RCLQSCQQEPDDLKQKACES
148777	IgE	wk52	6.66667	Ara h 1	141	160	HQQPRKIRPEGREGEQEWGT
148780	IgE	wk52	6.66667	Ara h 1	171	190	RNNPFYFPSRRFSTRYGNQN
148794	IgE	wk52	6.66667	Ara h 1	311	330	SYLQGFSRNTLEAAFNAEFN
148805	IgE	wk52	6.66667	Ara h 1	421	440	KKNPQLQDLDMMLTCVEIKE
148816	IgE	wk52	6.66667	Ara h 1	531	550	FGINAENNHRIFLAGDKDNV
148823	IgE	wk52	6.66667	Ara h 1	601	620	SPEKEDQEEENQGGKGPLLS
148854	IgE	wk52	6.66667	Ara h 3.01	161	180	NNDNQLDQFPRRFNLAGNTE
148855	IgE	wk52	6.66667	Ara h 3.01	171	190	RRFNLAGNTEQEFLRYQQQS
148860	IgE	wk52	6.66667	Ara h 3.01	221	240	QHSRRERAGQEEENEGGNIF
148956	IgE	wk52	6.66667	Ara h 3.02	151	170	NEGDLIAVPTGVAFWLYNDH
148964	IgE	wk52	6.66667	Ara h 3.02	231	250	RPRREEREFRPRGQHSRRER
148965	IgE	wk52	6.66667	Ara h 3.02	241	260	PRGQHSRRERAGQEEEDEGG
149082	IgE	wk52	6.66667	Ara h 7.01	41	60	GDDQCQRQLQRANLRPCEEH
149088	IgE	wk52	6.66667	Ara h 7.01	101	120	NELNRFQNNQRCMCQALQQI
149095	IgE	wk52	6.66667	Ara h 7.02	11	30	LGALLVVASATRWDPDRGSR
149102	IgE	wk52	6.66667	Ara h 7.02	81	100	GSRGQRPGESDEDQEQRCCN
149115	IgE	wk52	6.66667	Ara h 7.03	81	100	GSRGRRPGESDEDQEQRCCN
149121	IgE	wk52	6.66667	Ara h 2.01	71	90	PYSPSPYDRRGAGSSQHQER
148736	IgE	wk52	6.66667	Ara h 2.02	41	60	NLRPCEQHLMQKIQRDEDSY
148756	IgE	wk52	6.66667	Ara h 6	71	90	RSSDQQQRCCDELNEMENTQ
148757	IgE	wk52	6.66667	Ara h 6	81	100	DELNEMENTQRCMCEALQQI
148760	IgE	wk52	6.66667	Ara h 6	111	130	RQMVQQFKRELMNLPQQCNF
149125	IgE	wk52	6.66667	Ara h 2.01	111	130	QIMENQSDRLQGRQQEQQFK
