# Supplementary material for: High-resolution epitope mapping by AllerScan reveals relationships between IgE and IgG repertoires during peanut oral immunotherapy
Source: Cell Rep Med. 2021 Oct 19;2(10):100410. doi: 10.1016/j.xcrm.2021.100410 (PMC8563412; doi:10.1016/j.xcrm.2021.100410)
Supplement: Table S3. IgG epitopes and recognition frequency in peanut-allergic patients, related to Figure 1 [file mmc4.xlsx]

## Sheet: Table_S3_IgG epitope recognitio
Peptide ID	Isotype	Week	Percent Patient Reactivitity	Ara_h_protein_name	start_position	end_position	Peptide Sequence
149120	IgG	wk0	86.67	Ara h 2.01	61	80	ERDPYSPSQDPYSPSPYDRR
148738	IgG	wk0	66.67	Ara h 2.02	61	80	GRDPYSPSQDPYSPSQDPDR
148868	IgG	wk0	66.67	Ara h 3.01	301	320	EDEYEYDEEDRRRGRGSRGR
148775	IgG	wk0	60	Ara h 1	121	140	REREREEDWRQPREDWRRPS
148740	IgG	wk0	53.33	Ara h 2.02	81	100	RDPYSPSPYDRRGAGSSQHQ
148734	IgG	wk0	46.67	Ara h 2.02	21	40	ARQQWELQGDRRCQSQLERA
148735	IgG	wk0	40	Ara h 2.02	31	50	RRCQSQLERANLRPCEQHLM
148773	IgG	wk0	40	Ara h 1	101	120	DDDRRQPRREEGGRWGPAGP
148967	IgG	wk0	33.33	Ara h 3.02	261	280	NIFSGFTPEFLEQAFQVDDR
148859	IgG	wk0	26.67	Ara h 3.01	211	230	QEEREFSPRGQHSRRERAGQ
148952	IgG	wk0	26.67	Ara h 3.02	111	130	TYEEPAQQGRRYQSQRPPRR
148772	IgG	wk0	20	Ara h 1	91	110	RTRGRQPGDYDDDRRQPRRE
148776	IgG	wk0	20	Ara h 1	131	150	QPREDWRRPSHQQPRKIRPE
148865	IgG	wk0	20	Ara h 3.01	271	290	EEGAIVTVRGGLRILSPDRK
148964	IgG	wk0	20	Ara h 3.02	231	250	RPRREEREFRPRGQHSRRER
148970	IgG	wk0	20	Ara h 3.02	291	310	ESEEEGAIVTVRGGLRILSP
148739	IgG	wk0	13.33	Ara h 2.02	71	90	PYSPSQDPDRRDPYSPSPYD
148766	IgG	wk0	13.33	Ara h 1	31	50	QKKTENPCAQRCLQSCQQEP
148771	IgG	wk0	13.33	Ara h 1	81	100	TTNQRSPPGERTRGRQPGDY
148797	IgG	wk0	13.33	Ara h 1	341	360	AGGEQEERGQRRWSTRSSEN
148856	IgG	wk0	13.33	Ara h 3.01	181	200	QEFLRYQQQSRQSRRRSLPY
148862	IgG	wk0	13.33	Ara h 3.01	241	260	SGFTPEFLEQAFQVDDRQIV
148867	IgG	wk0	13.33	Ara h 3.01	291	310	RRADEEEEYDEDEYEYDEED
148884	IgG	wk0	13.33	Ara h 3.01	461	480	NSVIDNLPEEVVANSYGLQR
148941	IgG	wk0	13.33	Ara h 3.02	1	20	MAKLLELSFCFCFLVLGASS
148959	IgG	wk0	13.33	Ara h 3.02	181	200	DTNNNDNQLDQFPRRFNLAG
148973	IgG	wk0	13.33	Ara h 3.02	321	340	EYDEDQYEYHEQDGRRGRGS
149002	IgG	wk0	13.33	Ara h 8.01	81	100	NYSVVGGVALPPTAEKITFE
149080	IgG	wk0	13.33	Ara h 7.01	21	40	ATRWDPDRGSRGSRWDAPSR
149085	IgG	wk0	13.33	Ara h 7.01	71	90	QEQDEYPYSRRGSRGRQPGE
149119	IgG	wk0	13.33	Ara h 2.01	51	70	QKIQRDEDSYERDPYSPSQD
148732	IgG	wk0	6.67	Ara h 2.02	1	20	MAKLTILVALALFLLAAHAS
148746	IgG	wk0	6.67	Ara h 2.02	141	160	FKRELRNLPQQCGLRAPQRC
148777	IgG	wk0	6.67	Ara h 1	141	160	HQQPRKIRPEGREGEQEWGT
148778	IgG	wk0	6.67	Ara h 1	151	170	GREGEQEWGTPGSHVREETS
148781	IgG	wk0	6.67	Ara h 1	181	200	RFSTRYGNQNGRIRVLQRFD
148785	IgG	wk0	6.67	Ara h 1	221	240	PNTLVLPKHADADNILVIQQ
148808	IgG	wk0	6.67	Ara h 1	451	470	KAMVIVVVNKGTGNLELVAV
148818	IgG	wk0	6.67	Ara h 1	551	570	IDQIEKQAKDLAFPGSGEQV
148820	IgG	wk0	6.67	Ara h 1	571	590	EKLIKNQKESHFVSARPQSQ
148828	IgG	wk0	6.67	Ara h 5	31	50	GVWAQSSHFPQFKPEEITAI
148834	IgG	wk0	6.67	Ara h 5	91	110	GVTIEKTNQALIIGIYDKPM
148847	IgG	wk0	6.67	Ara h 3.01	91	110	EPHTQGRRSQSQRPPRRLQG
148861	IgG	wk0	6.67	Ara h 3.01	231	250	EEENEGGNIFSGFTPEFLEQ
148875	IgG	wk0	6.67	Ara h 3.01	371	390	AEYGNLYRNALFVAHYNTNA
148897	IgG	wk0	6.67	Ara h 9.01	91	110	AALPGRCGVSIPYKISTSTN
148904	IgG	wk0	6.67	Ara h 14.03	51	70	IAVLVGVPTGGTLLLLSGLS
148911	IgG	wk0	6.67	Ara h 14.03	121	140	SWMINFIRQVHGTTVPDQLD
148922	IgG	wk0	6.67	Ara h 15	61	80	SGLILTGTVIGLIIATPLLV
148947	IgG	wk0	6.67	Ara h 3.02	61	80	QEFECAGVALSRLVLRRNAL
148961	IgG	wk0	6.67	Ara h 3.02	201	220	NHEQEFLRYQQQSRQSRRRS
148980	IgG	wk0	6.67	Ara h 3.02	391	410	GLSAEYGNLYRNALFVPHYN
148987	IgG	wk0	6.67	Ara h 3.02	461	480	SENFEYVAFKTDSRPSIANF
148989	IgG	wk0	6.67	Ara h 3.02	481	500	AGENSFIDNLPEEVVANSYG
149028	IgG	wk0	6.67	Ara h 11.02	1	20	MAEALYYGGRQRQDQPRSTQ
149038	IgG	wk0	6.67	Ara h 11.02	101	120	KHPPGANQLDTARHKLMSKA
149057	IgG	wk0	6.67	Ara h 11.01	1	20	MAEALYYGGRQRQEQPRSTQ
149084	IgG	wk0	6.67	Ara h 7.01	61	80	MRRRVEQEQEQEQDEYPYSR
149096	IgG	wk0	6.67	Ara h 7.02	21	40	TRWDPDRGSRGSRWDAPSRG
149100	IgG	wk0	6.67	Ara h 7.02	61	80	RQRVEKEQEQEQDEYPYIQR
149101	IgG	wk0	6.67	Ara h 7.02	71	90	EQDEYPYIQRGSRGQRPGES
149102	IgG	wk0	6.67	Ara h 7.02	81	100	GSRGQRPGESDEDQEQRCCN
149110	IgG	wk0	6.67	Ara h 7.03	21	40	TRWDPDRGSRGLRWDAPSRG
149113	IgG	wk0	6.67	Ara h 7.03	61	80	RQRVEQEQEQEQDEYPYSQR
149114	IgG	wk0	6.67	Ara h 7.03	71	90	EQDEYPYSQRGSRGRRPGES
149121	IgG	wk0	6.67	Ara h 2.01	71	90	PYSPSPYDRRGAGSSQHQER
149122	IgG	wk0	6.67	Ara h 2.01	81	100	GAGSSQHQERCCNELNEFEN
149126	IgG	wk0	6.67	Ara h 2.01	121	140	QGRQQEQQFKRELRNLPQQC
148868	IgG	wk52	86.67	Ara h 3.01	301	320	EDEYEYDEEDRRRGRGSRGR
149120	IgG	wk52	86.67	Ara h 2.01	61	80	ERDPYSPSQDPYSPSPYDRR
148734	IgG	wk52	73.33	Ara h 2.02	21	40	ARQQWELQGDRRCQSQLERA
148735	IgG	wk52	73.33	Ara h 2.02	31	50	RRCQSQLERANLRPCEQHLM
149085	IgG	wk52	66.67	Ara h 7.01	71	90	QEQDEYPYSRRGSRGRQPGE
149113	IgG	wk52	66.67	Ara h 7.03	61	80	RQRVEQEQEQEQDEYPYSQR
148738	IgG	wk52	60	Ara h 2.02	61	80	GRDPYSPSQDPYSPSQDPDR
148740	IgG	wk52	60	Ara h 2.02	81	100	RDPYSPSPYDRRGAGSSQHQ
148746	IgG	wk52	60	Ara h 2.02	141	160	FKRELRNLPQQCGLRAPQRC
149114	IgG	wk52	60	Ara h 7.03	71	90	EQDEYPYSQRGSRGRRPGES
149084	IgG	wk52	53.33	Ara h 7.01	61	80	MRRRVEQEQEQEQDEYPYSR
149101	IgG	wk52	53.33	Ara h 7.02	71	90	EQDEYPYIQRGSRGQRPGES
148773	IgG	wk52	46.67	Ara h 1	101	120	DDDRRQPRREEGGRWGPAGP
148776	IgG	wk52	46.67	Ara h 1	131	150	QPREDWRRPSHQQPRKIRPE
148819	IgG	wk52	46.67	Ara h 1	561	580	LAFPGSGEQVEKLIKNQKES
148865	IgG	wk52	46.67	Ara h 3.01	271	290	EEGAIVTVRGGLRILSPDRK
148967	IgG	wk52	46.67	Ara h 3.02	261	280	NIFSGFTPEFLEQAFQVDDR
148970	IgG	wk52	46.67	Ara h 3.02	291	310	ESEEEGAIVTVRGGLRILSP
148769	IgG	wk52	40	Ara h 1	61	80	RCTKLEYDPRCVYDPRGHTG
148775	IgG	wk52	40	Ara h 1	121	140	REREREEDWRQPREDWRRPS
148818	IgG	wk52	40	Ara h 1	551	570	IDQIEKQAKDLAFPGSGEQV
148952	IgG	wk52	40	Ara h 3.02	111	130	TYEEPAQQGRRYQSQRPPRR
149080	IgG	wk52	40	Ara h 7.01	21	40	ATRWDPDRGSRGSRWDAPSR
149096	IgG	wk52	40	Ara h 7.02	21	40	TRWDPDRGSRGSRWDAPSRG
148772	IgG	wk52	33.33	Ara h 1	91	110	RTRGRQPGDYDDDRRQPRRE
148859	IgG	wk52	33.33	Ara h 3.01	211	230	QEEREFSPRGQHSRRERAGQ
149100	IgG	wk52	33.33	Ara h 7.02	61	80	RQRVEKEQEQEQDEYPYIQR
148771	IgG	wk52	26.67	Ara h 1	81	100	TTNQRSPPGERTRGRQPGDY
149110	IgG	wk52	26.67	Ara h 7.03	21	40	TRWDPDRGSRGLRWDAPSRG
148739	IgG	wk52	20	Ara h 2.02	71	90	PYSPSQDPDRRDPYSPSPYD
148780	IgG	wk52	20	Ara h 1	171	190	RNNPFYFPSRRFSTRYGNQN
148792	IgG	wk52	20	Ara h 1	291	310	PVNTPGQFEDFFPASSRDQS
148797	IgG	wk52	20	Ara h 1	341	360	AGGEQEERGQRRWSTRSSEN
148862	IgG	wk52	20	Ara h 3.01	241	260	SGFTPEFLEQAFQVDDRQIV
148866	IgG	wk52	20	Ara h 3.01	281	300	GLRILSPDRKRRADEEEEYD
149119	IgG	wk52	20	Ara h 2.01	51	70	QKIQRDEDSYERDPYSPSQD
149126	IgG	wk52	20	Ara h 2.01	121	140	QGRQQEQQFKRELRNLPQQC
148742	IgG	wk52	13.33	Ara h 2.02	101	120	ERCCNELNEFENNQRCMCEA
148744	IgG	wk52	13.33	Ara h 2.02	121	140	LQQIMENQSDRLQGRQQEQQ
148753	IgG	wk52	13.33	Ara h 6	41	60	RVNLKPCEQHIMQRIMGEQE
148761	IgG	wk52	13.33	Ara h 6	121	140	LMNLPQQCNFRAPQRCDLDV
148765	IgG	wk52	13.33	Ara h 1	21	40	SATHAKSSPYQKKTENPCAQ
148766	IgG	wk52	13.33	Ara h 1	31	50	QKKTENPCAQRCLQSCQQEP
148767	IgG	wk52	13.33	Ara h 1	41	60	RCLQSCQQEPDDLKQKACES
148795	IgG	wk52	13.33	Ara h 1	321	340	LEAAFNAEFNEIRRVLLEEN
148800	IgG	wk52	13.33	Ara h 1	371	390	EHVEELTKHAKSVSKKGSEE
148804	IgG	wk52	13.33	Ara h 1	411	430	FGKLFEVKPDKKNPQLQDLD
148820	IgG	wk52	13.33	Ara h 1	571	590	EKLIKNQKESHFVSARPQSQ
148959	IgG	wk52	13.33	Ara h 3.02	181	200	DTNNNDNQLDQFPRRFNLAG
148989	IgG	wk52	13.33	Ara h 3.02	481	500	AGENSFIDNLPEEVVANSYG
149102	IgG	wk52	13.33	Ara h 7.02	81	100	GSRGQRPGESDEDQEQRCCN
149106	IgG	wk52	13.33	Ara h 7.02	121	140	QNQSFRFQQDRSQLHQMERE
149115	IgG	wk52	13.33	Ara h 7.03	81	100	GSRGRRPGESDEDQEQRCCN
149116	IgG	wk52	13.33	Ara h 7.03	121	140	QNQSFRFQQDRSQLHQNGEG
148737	IgG	wk52	6.67	Ara h 2.02	51	70	QKIQRDEDSYGRDPYSPSQD
148745	IgG	wk52	6.67	Ara h 2.02	131	150	RLQGRQQEQQFKRELRNLPQ
148751	IgG	wk52	6.67	Ara h 6	21	40	AMRRERGRQGDSSSCERQVD
148755	IgG	wk52	6.67	Ara h 6	61	80	QYDSYDIRSTRSSDQQQRCC
148756	IgG	wk52	6.67	Ara h 6	71	90	RSSDQQQRCCDELNEMENTQ
148757	IgG	wk52	6.67	Ara h 6	81	100	DELNEMENTQRCMCEALQQI
148760	IgG	wk52	6.67	Ara h 6	111	130	RQMVQQFKRELMNLPQQCNF
148768	IgG	wk52	6.67	Ara h 1	51	70	DDLKQKACESRCTKLEYDPR
148774	IgG	wk52	6.67	Ara h 1	111	130	EGGRWGPAGPREREREEDWR
148777	IgG	wk52	6.67	Ara h 1	141	160	HQQPRKIRPEGREGEQEWGT
148779	IgG	wk52	6.67	Ara h 1	161	180	PGSHVREETSRNNPFYFPSR
148791	IgG	wk52	6.67	Ara h 1	281	300	QNLRVAKISMPVNTPGQFED
148802	IgG	wk52	6.67	Ara h 1	391	410	EGDITNPINLREGEPDLSNN
148803	IgG	wk52	6.67	Ara h 1	401	420	REGEPDLSNNFGKLFEVKPD
148812	IgG	wk52	6.67	Ara h 1	491	510	EGSNREVRRYTARLKEGDVF
148813	IgG	wk52	6.67	Ara h 1	501	520	TARLKEGDVFIMPAAHPVAI
148815	IgG	wk52	6.67	Ara h 1	521	540	NASSELHLLGFGINAENNHR
148817	IgG	wk52	6.67	Ara h 1	541	560	IFLAGDKDNVIDQIEKQAKD
148822	IgG	wk52	6.67	Ara h 1	591	610	SQSPSSPEKESPEKEDQEEE
148823	IgG	wk52	6.67	Ara h 1	601	620	SPEKEDQEEENQGGKGPLLS
148831	IgG	wk52	6.67	Ara h 5	61	80	APTGLYLGGTKYMVIQGEPG
148835	IgG	wk52	6.67	Ara h 5	101	120	LIIGIYDKPMTPGQCNMIVE
148843	IgG	wk52	6.67	Ara h 3.01	51	70	VLRRNALRRPFYSNAPQEIF
148847	IgG	wk52	6.67	Ara h 3.01	91	110	EPHTQGRRSQSQRPPRRLQG
148854	IgG	wk52	6.67	Ara h 3.01	161	180	NNDNQLDQFPRRFNLAGNTE
148856	IgG	wk52	6.67	Ara h 3.01	181	200	QEFLRYQQQSRQSRRRSLPY
148858	IgG	wk52	6.67	Ara h 3.01	201	220	SPYSPQSQPRQEEREFSPRG
148860	IgG	wk52	6.67	Ara h 3.01	221	240	QHSRRERAGQEEENEGGNIF
148867	IgG	wk52	6.67	Ara h 3.01	291	310	RRADEEEEYDEDEYEYDEED
148884	IgG	wk52	6.67	Ara h 3.01	461	480	NSVIDNLPEEVVANSYGLQR
148898	IgG	wk52	6.67	Ara h 9.01	101	116	IPYKISTSTNCATIKF
148935	IgG	wk52	6.67	Ara h 9.02	31	50	VRGLLGAAKTTADRQAACNC
148941	IgG	wk52	6.67	Ara h 3.02	1	20	MAKLLELSFCFCFLVLGASS
148964	IgG	wk52	6.67	Ara h 3.02	231	250	RPRREEREFRPRGQHSRRER
148965	IgG	wk52	6.67	Ara h 3.02	241	260	PRGQHSRRERAGQEEEDEGG
148973	IgG	wk52	6.67	Ara h 3.02	321	340	EYDEDQYEYHEQDGRRGRGS
148974	IgG	wk52	6.67	Ara h 3.02	331	350	EQDGRRGRGSRGGGNGIEET
148996	IgG	wk52	6.67	Ara h 8.01	21	40	NAMKDADSITPKIIDDVKSV
149039	IgG	wk52	6.67	Ara h 11.02	111	130	TARHKLMSKAREIKDYGQQQ
149044	IgG	wk52	6.67	Ara h 10.01	31	50	DRGPSTSKVIAVITGLPIGG
149050	IgG	wk52	6.67	Ara h 10.01	91	110	SVAGFLTSGACGLTGLSSFS
149052	IgG	wk52	6.67	Ara h 10.01	111	130	WVMNYIRQTHGSVPEQLEMA
149082	IgG	wk52	6.67	Ara h 7.01	41	60	GDDQCQRQLQRANLRPCEEH
149088	IgG	wk52	6.67	Ara h 7.01	101	120	NELNRFQNNQRCMCQALQQI
149095	IgG	wk52	6.67	Ara h 7.02	11	30	LGALLVVASATRWDPDRGSR
149098	IgG	wk52	6.67	Ara h 7.02	41	60	DDQCQRQLQRANLRPCEEHI
149103	IgG	wk52	6.67	Ara h 7.02	91	110	DEDQEQRCCNELNRFQNNQR
149117	IgG	wk52	6.67	Ara h 7.03	131	150	RSQLHQNGEGAQELAPELRV
149121	IgG	wk52	6.67	Ara h 2.01	71	90	PYSPSPYDRRGAGSSQHQER
149122	IgG	wk52	6.67	Ara h 2.01	81	100	GAGSSQHQERCCNELNEFEN
149124	IgG	wk52	6.67	Ara h 2.01	101	120	NQRCMCEALQQIMENQSDRL
