# Supplementary material for: High-resolution epitope mapping by AllerScan reveals relationships between IgE and IgG repertoires during peanut oral immunotherapy
Source: Cell Rep Med. 2021 Oct 19;2(10):100410. doi: 10.1016/j.xcrm.2021.100410 (PMC8563412; doi:10.1016/j.xcrm.2021.100410)
Supplement: Table S4. Sample information and index for Table S5, related to STAR Methods [file mmc5.xlsx]

## Sheet: IgE
Sample	Allergy Status	IP reagent	rep1 index	rep2 index	rep3 index
C04-wk0	PA	10 ug anti-IgE-biot (Southern Biotech), 40uL Streptavidin Magnetic Beads (Thermo)	S1_7.27	S157_7.27
C04-wk52	PA	10 ug anti-IgE-biot (Southern Biotech), 40uL Streptavidin Magnetic Beads (Thermo)	S3_7.27	S147_7.27
C14-wk0	PA	10 ug anti-IgE-biot (Southern Biotech), 40uL Streptavidin Magnetic Beads (Thermo)	S4_7.27	S148_7.27
C14-wk52	PA	10 ug anti-IgE-biot (Southern Biotech), 40uL Streptavidin Magnetic Beads (Thermo)	S6_7.27	S150_7.27
L03-wk0	PA	10 ug anti-IgE-biot (Southern Biotech), 40uL Streptavidin Magnetic Beads (Thermo)	S7_7.27	S151_7.27
L03-wk52	PA	10 ug anti-IgE-biot (Southern Biotech), 40uL Streptavidin Magnetic Beads (Thermo)	S9_7.27	S153_7.27
S11-wk0	PA	10 ug anti-IgE-biot (Southern Biotech), 40uL Streptavidin Magnetic Beads (Thermo)	S10_7.27	S154_7.27
S11-wk52	PA	10 ug anti-IgE-biot (Southern Biotech), 40uL Streptavidin Magnetic Beads (Thermo)	S11_7.27	S155_7.27
S13-wk0	PA	10 ug anti-IgE-biot (Southern Biotech), 40uL Streptavidin Magnetic Beads (Thermo)	S44_7.27	S16_10.28
S13-wk52	PA	10 ug anti-IgE-biot (Southern Biotech), 40uL Streptavidin Magnetic Beads (Thermo)	S14_7.27	S110_7.27	S17_9.24
B04-wk0	PA	10 ug anti-IgE-biot (Southern Biotech), 40uL Streptavidin Magnetic Beads (Thermo)	S15_7.27	S111_7.27	S18_9.24
B04-wk52	PA	10 ug anti-IgE-biot (Southern Biotech), 40uL Streptavidin Magnetic Beads (Thermo)	S17_7.27	S113_7.27	S20_9.24
B09-wk0	PA	10 ug anti-IgE-biot (Southern Biotech), 40uL Streptavidin Magnetic Beads (Thermo)	S18_7.27	S114_7.27	S21_9.24
B09-wk52	PA	10 ug anti-IgE-biot (Southern Biotech), 40uL Streptavidin Magnetic Beads (Thermo)	S20_7.27	S116_7.27	S23_9.24
B11-wk0	PA	10 ug anti-IgE-biot (Southern Biotech), 40uL Streptavidin Magnetic Beads (Thermo)	S21_7.27	S117_7.27	S24_9.24
B11-wk52	PA	10 ug anti-IgE-biot (Southern Biotech), 40uL Streptavidin Magnetic Beads (Thermo)	S23_7.27	S119_7.27	S41_9.24
B16-wk0	PA	10 ug anti-IgE-biot (Southern Biotech), 40uL Streptavidin Magnetic Beads (Thermo)	S24_7.27	S120_7.27	S42_9.24
B16-wk52	PA	10 ug anti-IgE-biot (Southern Biotech), 40uL Streptavidin Magnetic Beads (Thermo)	S26_7.27	S122_7.27
B23-wk0	PA	10 ug anti-IgE-biot (Southern Biotech), 40uL Streptavidin Magnetic Beads (Thermo)	S27_7.27	S123_7.27
B23-wk52	PA	10 ug anti-IgE-biot (Southern Biotech), 40uL Streptavidin Magnetic Beads (Thermo)	S29_7.27	S125_7.27
B25-wk0	PA	10 ug anti-IgE-biot (Southern Biotech), 40uL Streptavidin Magnetic Beads (Thermo)	S30_7.27	S126_7.27
B25-wk52	PA	10 ug anti-IgE-biot (Southern Biotech), 40uL Streptavidin Magnetic Beads (Thermo)	S32_7.27	S128_7.27
L04-wk0	PA	10 ug anti-IgE-biot (Southern Biotech), 40uL Streptavidin Magnetic Beads (Thermo)	S33_7.27	S129_7.27
L04-wk52	PA	10 ug anti-IgE-biot (Southern Biotech), 40uL Streptavidin Magnetic Beads (Thermo)	S35_7.27	S131_7.27
L13-wk0	PA	10 ug anti-IgE-biot (Southern Biotech), 40uL Streptavidin Magnetic Beads (Thermo)	S36_7.27	S132_7.27
L13-wk52	PA	10 ug anti-IgE-biot (Southern Biotech), 40uL Streptavidin Magnetic Beads (Thermo)	S38_7.27	S134_7.27
S05-wk0	PA	10 ug anti-IgE-biot (Southern Biotech), 40uL Streptavidin Magnetic Beads (Thermo)	S39_7.27
S05-wk52	PA	10 ug anti-IgE-biot (Southern Biotech), 40uL Streptavidin Magnetic Beads (Thermo)	S41_7.27
S09-wk0	PA	10 ug anti-IgE-biot (Southern Biotech), 40uL Streptavidin Magnetic Beads (Thermo)	S42_7.27
S09-wk52	PA	10 ug anti-IgE-biot (Southern Biotech), 40uL Streptavidin Magnetic Beads (Thermo)	S43_7.27
ELS-6	NA	10 ug anti-IgE-biot (Southern Biotech), 40uL Streptavidin Magnetic Beads (Thermo)	S1_10.28	S97_10.28
ELS-8	NA	10 ug anti-IgE-biot (Southern Biotech), 40uL Streptavidin Magnetic Beads (Thermo)	S2_10.28	S98_10.28
ELS-14	NA	10 ug anti-IgE-biot (Southern Biotech), 40uL Streptavidin Magnetic Beads (Thermo)	S3_10.28	S99_10.28
ELS-16	NA	10 ug anti-IgE-biot (Southern Biotech), 40uL Streptavidin Magnetic Beads (Thermo)	S4_10.28	S100_10.28
ELS-17	NA	10 ug anti-IgE-biot (Southern Biotech), 40uL Streptavidin Magnetic Beads (Thermo)	S5_10.28	S101_10.28
ELS-23	NA	10 ug anti-IgE-biot (Southern Biotech), 40uL Streptavidin Magnetic Beads (Thermo)	S6_10.28	S102_10.28
ELS-27	NA	10 ug anti-IgE-biot (Southern Biotech), 40uL Streptavidin Magnetic Beads (Thermo)	S7_10.28	S103_10.28
ELS-31	NA	10 ug anti-IgE-biot (Southern Biotech), 40uL Streptavidin Magnetic Beads (Thermo)	S8_10.28	S104_10.28
ELS-32	NA	10 ug anti-IgE-biot (Southern Biotech), 40uL Streptavidin Magnetic Beads (Thermo)	S9_10.28	S105_10.28
ELS-34	NA	10 ug anti-IgE-biot (Southern Biotech), 40uL Streptavidin Magnetic Beads (Thermo)	S10_10.28	S106_10.28
ELS-35	NA	10 ug anti-IgE-biot (Southern Biotech), 40uL Streptavidin Magnetic Beads (Thermo)	S11_10.28	S107_10.28
EZ-1	NA	10 ug anti-IgE-biot (Southern Biotech), 40uL Streptavidin Magnetic Beads (Thermo)	S12_10.28	S108_10.28
EZ-2	NA	10 ug anti-IgE-biot (Southern Biotech), 40uL Streptavidin Magnetic Beads (Thermo)	S13_10.28	S109_10.28
EZ-3	NA	10 ug anti-IgE-biot (Southern Biotech), 40uL Streptavidin Magnetic Beads (Thermo)	S14_10.28	S110_10.28
EZ-4	NA	10 ug anti-IgE-biot (Southern Biotech), 40uL Streptavidin Magnetic Beads (Thermo)	S15_10.28	S111_10.28
NA-1	NA	10 ug anti-IgE-biot (Southern Biotech), 40uL Streptavidin Magnetic Beads (Thermo)	S1_9.24	S25_9.24
NA-2	NA	10 ug anti-IgE-biot (Southern Biotech), 40uL Streptavidin Magnetic Beads (Thermo)	S2_9.24	S26_9.24
NA-3	NA	10 ug anti-IgE-biot (Southern Biotech), 40uL Streptavidin Magnetic Beads (Thermo)	S3_9.24	S27_9.24
NA-4	NA	10 ug anti-IgE-biot (Southern Biotech), 40uL Streptavidin Magnetic Beads (Thermo)	S4_9.24	S28_9.24
NA-5	NA	10 ug anti-IgE-biot (Southern Biotech), 40uL Streptavidin Magnetic Beads (Thermo)	S5_9.24	S29_9.24
NA-6	NA	10 ug anti-IgE-biot (Southern Biotech), 40uL Streptavidin Magnetic Beads (Thermo)	S6_9.24	S30_9.24
NA-7	NA	10 ug anti-IgE-biot (Southern Biotech), 40uL Streptavidin Magnetic Beads (Thermo)	S7_9.24	S31_9.24
NA-8	NA	10 ug anti-IgE-biot (Southern Biotech), 40uL Streptavidin Magnetic Beads (Thermo)	S8_9.24	S32_9.24
NA-9	NA	10 ug anti-IgE-biot (Southern Biotech), 40uL Streptavidin Magnetic Beads (Thermo)	S9_9.24	S33_9.24
NA-10	NA	10 ug anti-IgE-biot (Southern Biotech), 40uL Streptavidin Magnetic Beads (Thermo)	S10_9.24	S34_9.24
NA-11	NA	10 ug anti-IgE-biot (Southern Biotech), 40uL Streptavidin Magnetic Beads (Thermo)	S11_9.24	S35_9.24
NA-12	NA	10 ug anti-IgE-biot (Southern Biotech), 40uL Streptavidin Magnetic Beads (Thermo)	S12_9.24	S36_9.24
NA-13	NA	10 ug anti-IgE-biot (Southern Biotech), 40uL Streptavidin Magnetic Beads (Thermo)	S13_9.24	S37_9.24
NA-14	NA	10 ug anti-IgE-biot (Southern Biotech), 40uL Streptavidin Magnetic Beads (Thermo)	S14_9.24	S38_9.24
NA-15	NA	10 ug anti-IgE-biot (Southern Biotech), 40uL Streptavidin Magnetic Beads (Thermo)	S15_9.24	S39_9.24

## Sheet: IgG
Sample	Allergy Status	IP reagent	rep1 index	rep2 index	rep3 index
C04-wk0	PA	6 ug anti-IgG-biot (Southern Biotech)_25 uL Streptavidin magnetic beads (Thermo)	S49_7.27	S64_9.24	S71_9.24
C04-wk52	PA	6 ug anti-IgG-biot (Southern Biotech)_25 uL Streptavidin magnetic beads (Thermo)	S51_7.27	S68_10.28
C14-wk0	PA	6 ug anti-IgG-biot (Southern Biotech)_25 uL Streptavidin magnetic beads (Thermo)	S52_7.27	S69_10.28
C14-wk52	PA	6 ug anti-IgG-biot (Southern Biotech)_25 uL Streptavidin magnetic beads (Thermo)	S54_7.27	S70_10.28
L03-wk0	PA	6 ug anti-IgG-biot (Southern Biotech)_25 uL Streptavidin magnetic beads (Thermo)	S55_7.27	S67_9.24
L03-wk52	PA	6 ug anti-IgG-biot (Southern Biotech)_25 uL Streptavidin magnetic beads (Thermo)	S57_7.27	S71_10.28
S11-wk0	PA	6 ug anti-IgG-biot (Southern Biotech)_25 uL Streptavidin magnetic beads (Thermo)	S58_7.27	S72_10.28
S11-wk52	PA	6 ug anti-IgG-biot (Southern Biotech)_25 uL Streptavidin magnetic beads (Thermo)	S59_7.27	S73_10.28
S13-wk0	PA	6 ug anti-IgG-biot (Southern Biotech)_25 uL Streptavidin magnetic beads (Thermo)	S60_7.27	S69_9.24	S72_9.24
S13-wk52	PA	6 ug anti-IgG-biot (Southern Biotech)_25 uL Streptavidin magnetic beads (Thermo)	S62_7.27	S74_10.28
B04-wk0	PA	6 ug anti-IgG-biot (Southern Biotech)_25 uL Streptavidin magnetic beads (Thermo)	S63_7.27	S75_10.28
B04-wk52	PA	6 ug anti-IgG-biot (Southern Biotech)_25 uL Streptavidin magnetic beads (Thermo)	S65_7.27	S76_10.28
B09-wk0	PA	6 ug anti-IgG-biot (Southern Biotech)_25 uL Streptavidin magnetic beads (Thermo)	S66_7.27
B09-wk52	PA	6 ug anti-IgG-biot (Southern Biotech)_25 uL Streptavidin magnetic beads (Thermo)	S68_7.27	S77_10.28
B11-wk0	PA	6 ug anti-IgG-biot (Southern Biotech)_25 uL Streptavidin magnetic beads (Thermo)	S69_7.27	S78_10.28
B11-wk52	PA	6 ug anti-IgG-biot (Southern Biotech)_25 uL Streptavidin magnetic beads (Thermo)	S71_7.27	S79_10.28
B16-wk0	PA	6 ug anti-IgG-biot (Southern Biotech)_25 uL Streptavidin magnetic beads (Thermo)	S72_7.27	S80_10.28
B16-wk52	PA	6 ug anti-IgG-biot (Southern Biotech)_25 uL Streptavidin magnetic beads (Thermo)	S74_7.27	S81_10.28
B23-wk0	PA	6 ug anti-IgG-biot (Southern Biotech)_25 uL Streptavidin magnetic beads (Thermo)	S75_7.27	S82_10.28
B23-wk52	PA	6 ug anti-IgG-biot (Southern Biotech)_25 uL Streptavidin magnetic beads (Thermo)	S77_7.27	S83_10.28
B25-wk0	PA	6 ug anti-IgG-biot (Southern Biotech)_25 uL Streptavidin magnetic beads (Thermo)	S78_7.27	S84_10.28
B25-wk52	PA	6 ug anti-IgG-biot (Southern Biotech)_25 uL Streptavidin magnetic beads (Thermo)	S80_7.27	S85_10.28
L04-wk0	PA	6 ug anti-IgG-biot (Southern Biotech)_25 uL Streptavidin magnetic beads (Thermo)	S81_7.27	S180_8.18	S86_10.28
L04-wk52	PA	6 ug anti-IgG-biot (Southern Biotech)_25 uL Streptavidin magnetic beads (Thermo)	S83_7.27	S87_10.28
L13-wk0	PA	6 ug anti-IgG-biot (Southern Biotech)_25 uL Streptavidin magnetic beads (Thermo)	S84_7.27	S88_10.28
L13-wk52	PA	6 ug anti-IgG-biot (Southern Biotech)_25 uL Streptavidin magnetic beads (Thermo)	S86_7.27	S182_8.18
S05-wk0	PA	6 ug anti-IgG-biot (Southern Biotech)_25 uL Streptavidin magnetic beads (Thermo)	S87_7.27	S183_8.18
S05-wk52	PA	6 ug anti-IgG-biot (Southern Biotech)_25 uL Streptavidin magnetic beads (Thermo)	S185_8.18	S168_8.18
S09-wk0	PA	6 ug anti-IgG-biot (Southern Biotech)_25 uL Streptavidin magnetic beads (Thermo)	S67_7.27	S186_8.18
S09-wk52	PA	6 ug anti-IgG-biot (Southern Biotech)_25 uL Streptavidin magnetic beads (Thermo)	S91_7.27	S187_8.18
ELS-1	NA	6 ug anti-IgG-biot (Southern Biotech)_25 uL Streptavidin magnetic beads (Thermo)	S25_10.28	S121_10.28
ELS-2	NA	6 ug anti-IgG-biot (Southern Biotech)_25 uL Streptavidin magnetic beads (Thermo)	S26_10.28	S122_10.28
ELS-3	NA	6 ug anti-IgG-biot (Southern Biotech)_25 uL Streptavidin magnetic beads (Thermo)	S27_10.28	S123_10.28
ELS-4	NA	6 ug anti-IgG-biot (Southern Biotech)_25 uL Streptavidin magnetic beads (Thermo)	S28_10.28	S124_10.28
ELS-5	NA	6 ug anti-IgG-biot (Southern Biotech)_25 uL Streptavidin magnetic beads (Thermo)	S29_10.28	S125_10.28
ELS-6	NA	6 ug anti-IgG-biot (Southern Biotech)_25 uL Streptavidin magnetic beads (Thermo)	S30_10.28	S126_10.28
ELS-7	NA	6 ug anti-IgG-biot (Southern Biotech)_25 uL Streptavidin magnetic beads (Thermo)	S31_10.28	S127_10.28
ELS-8	NA	6 ug anti-IgG-biot (Southern Biotech)_25 uL Streptavidin magnetic beads (Thermo)	S32_10.28	S128_10.28
ELS-9	NA	6 ug anti-IgG-biot (Southern Biotech)_25 uL Streptavidin magnetic beads (Thermo)	S33_10.28	S129_10.28
ELS-10	NA	6 ug anti-IgG-biot (Southern Biotech)_25 uL Streptavidin magnetic beads (Thermo)	S34_10.28	S130_10.28
ELS-11	NA	6 ug anti-IgG-biot (Southern Biotech)_25 uL Streptavidin magnetic beads (Thermo)	S35_10.28	S131_10.28
ELS-12	NA	6 ug anti-IgG-biot (Southern Biotech)_25 uL Streptavidin magnetic beads (Thermo)	S36_10.28	S132_10.28
ELS-13	NA	6 ug anti-IgG-biot (Southern Biotech)_25 uL Streptavidin magnetic beads (Thermo)	S37_10.28	S133_10.28
ELS-14	NA	6 ug anti-IgG-biot (Southern Biotech)_25 uL Streptavidin magnetic beads (Thermo)	S38_10.28	S134_10.28
ELS-15	NA	6 ug anti-IgG-biot (Southern Biotech)_25 uL Streptavidin magnetic beads (Thermo)	S39_10.28	S135_10.28
ELS-16	NA	6 ug anti-IgG-biot (Southern Biotech)_25 uL Streptavidin magnetic beads (Thermo)	S40_10.28	S136_10.28
ELS-17	NA	6 ug anti-IgG-biot (Southern Biotech)_25 uL Streptavidin magnetic beads (Thermo)	S41_10.28	S137_10.28
ELS-18	NA	6 ug anti-IgG-biot (Southern Biotech)_25 uL Streptavidin magnetic beads (Thermo)	S42_10.28	S138_10.28
ELS-19	NA	6 ug anti-IgG-biot (Southern Biotech)_25 uL Streptavidin magnetic beads (Thermo)	S43_10.28	S139_10.28
ELS-20	NA	6 ug anti-IgG-biot (Southern Biotech)_25 uL Streptavidin magnetic beads (Thermo)	S44_10.28	S140_10.28
ELS-21	NA	6 ug anti-IgG-biot (Southern Biotech)_25 uL Streptavidin magnetic beads (Thermo)	S45_10.28	S141_10.28
ELS-22	NA	6 ug anti-IgG-biot (Southern Biotech)_25 uL Streptavidin magnetic beads (Thermo)	S46_10.28	S142_10.28
ELS-23	NA	6 ug anti-IgG-biot (Southern Biotech)_25 uL Streptavidin magnetic beads (Thermo)	S47_10.28	S143_10.28
ELS-24	NA	6 ug anti-IgG-biot (Southern Biotech)_25 uL Streptavidin magnetic beads (Thermo)	S48_10.28	S144_10.28
ELS-25	NA	6 ug anti-IgG-biot (Southern Biotech)_25 uL Streptavidin magnetic beads (Thermo)	S49_10.28	S145_10.28
ELS-26	NA	6 ug anti-IgG-biot (Southern Biotech)_25 uL Streptavidin magnetic beads (Thermo)	S50_10.28	S146_10.28
ELS-27	NA	6 ug anti-IgG-biot (Southern Biotech)_25 uL Streptavidin magnetic beads (Thermo)	S51_10.28	S147_10.28
ELS-28	NA	6 ug anti-IgG-biot (Southern Biotech)_25 uL Streptavidin magnetic beads (Thermo)	S52_10.28	S148_10.28
ELS-29	NA	6 ug anti-IgG-biot (Southern Biotech)_25 uL Streptavidin magnetic beads (Thermo)	S53_10.28	S149_10.28
ELS-30	NA	6 ug anti-IgG-biot (Southern Biotech)_25 uL Streptavidin magnetic beads (Thermo)	S54_10.28	S150_10.28
ELS-31	NA	6 ug anti-IgG-biot (Southern Biotech)_25 uL Streptavidin magnetic beads (Thermo)	S55_10.28	S151_10.28
ELS-32	NA	6 ug anti-IgG-biot (Southern Biotech)_25 uL Streptavidin magnetic beads (Thermo)	S56_10.28	S152_10.28
ELS-33	NA	6 ug anti-IgG-biot (Southern Biotech)_25 uL Streptavidin magnetic beads (Thermo)	S57_10.28	S153_10.28
ELS-34	NA	6 ug anti-IgG-biot (Southern Biotech)_25 uL Streptavidin magnetic beads (Thermo)	S58_10.28	S154_10.28
ELS-35	NA	6 ug anti-IgG-biot (Southern Biotech)_25 uL Streptavidin magnetic beads (Thermo)	S59_10.28	S155_10.28
EZ-1	NA	6 ug anti-IgG-biot (Southern Biotech)_25 uL Streptavidin magnetic beads (Thermo)	S60_10.28	S156_10.28
EZ-2	NA	6 ug anti-IgG-biot (Southern Biotech)_25 uL Streptavidin magnetic beads (Thermo)	S61_10.28	S157_10.28
EZ-3	NA	6 ug anti-IgG-biot (Southern Biotech)_25 uL Streptavidin magnetic beads (Thermo)	S62_10.28	S158_10.28
EZ-4	NA	6 ug anti-IgG-biot (Southern Biotech)_25 uL Streptavidin magnetic beads (Thermo)	S63_10.28	S159_10.28
NA-1	NA	6 ug anti-IgG-biot (Southern Biotech)_25 uL Streptavidin magnetic beads (Thermo)	S49_9.24	S73_9.24
NA-2	NA	6 ug anti-IgG-biot (Southern Biotech)_25 uL Streptavidin magnetic beads (Thermo)	S50_9.24	S74_9.24
NA-3	NA	6 ug anti-IgG-biot (Southern Biotech)_25 uL Streptavidin magnetic beads (Thermo)	S51_9.24	S75_9.24
NA-4	NA	6 ug anti-IgG-biot (Southern Biotech)_25 uL Streptavidin magnetic beads (Thermo)	S52_9.24	S76_9.24
NA-5	NA	6 ug anti-IgG-biot (Southern Biotech)_25 uL Streptavidin magnetic beads (Thermo)	S53_9.24	S77_9.24
NA-6	NA	6 ug anti-IgG-biot (Southern Biotech)_25 uL Streptavidin magnetic beads (Thermo)	S54_9.24	S78_9.24
NA-7	NA	6 ug anti-IgG-biot (Southern Biotech)_25 uL Streptavidin magnetic beads (Thermo)	S55_9.24	S79_9.24
NA-8	NA	6 ug anti-IgG-biot (Southern Biotech)_25 uL Streptavidin magnetic beads (Thermo)	S56_9.24	S80_9.24
NA-9	NA	6 ug anti-IgG-biot (Southern Biotech)_25 uL Streptavidin magnetic beads (Thermo)	S57_9.24	S81_9.24
NA-10	NA	6 ug anti-IgG-biot (Southern Biotech)_25 uL Streptavidin magnetic beads (Thermo)	S58_9.24	S82_9.24
NA-11	NA	6 ug anti-IgG-biot (Southern Biotech)_25 uL Streptavidin magnetic beads (Thermo)	S59_9.24	S83_9.24
NA-12	NA	6 ug anti-IgG-biot (Southern Biotech)_25 uL Streptavidin magnetic beads (Thermo)	S60_9.24	S84_9.24
NA-13	NA	6 ug anti-IgG-biot (Southern Biotech)_25 uL Streptavidin magnetic beads (Thermo)	S61_9.24	S85_9.24
NA-14	NA	6 ug anti-IgG-biot (Southern Biotech)_25 uL Streptavidin magnetic beads (Thermo)	S62_9.24	S86_9.24
NA-15	NA	6 ug anti-IgG-biot (Southern Biotech)_25 uL Streptavidin magnetic beads (Thermo)	S63_9.24	S87_9.24
