# Supplementary material for: High-resolution epitope mapping by AllerScan reveals relationships between IgE and IgG repertoires during peanut oral immunotherapy
Source: Cell Rep Med. 2021 Oct 19;2(10):100410. doi: 10.1016/j.xcrm.2021.100410 (PMC8563412; doi:10.1016/j.xcrm.2021.100410)
Supplement: Table S5. Z scores for all samples and technical replicates used in this study, related to STAR Methods [file mmc6.zip]

Archive with 1 entries (1 files):
- Z-scores_2d.csv
